# Supplementary material for: Accurate Atomic-Scale Imaging of Two-Dimensional Lattices Using Atomic Force Microscopy in Ambient Conditions
Source: Nanomaterials (Basel). 2022 May 2;12(9):1542. doi: 10.3390/nano12091542 (PMC9104726; doi:10.3390/nano12091542)
Supplement: Supplementary file 1 [file nanomaterials-12-01542-s001.zip]

Archive with 1 entries (1 files):
- nanomaterials-1700678-supplementary.pdf
